# Supplementary material for: Inhibition of Cpeb3 ribozyme elevates CPEB3 protein expression and polyadenylation of its target mRNAs and enhances object location memory
Source: eLife. 2024 Feb 6;13:e90116. doi: 10.7554/eLife.90116 (PMC10919898; doi:10.7554/eLife.90116)
Supplement: Figure 1—source data 2. [file elife-90116-fig1-data2.zip]

Archive with 5 entries (2 files):
- Fig.1 orignal image jpeg/
- Fig.1 orignal image jpeg/20180413 - Kinetic Antisense tests.jpg
- __MACOSX/
- __MACOSX/Fig.1 orignal image jpeg/
- __MACOSX/Fig.1 orignal image jpeg/._20180413 - Kinetic Antisense tests.jpg
