# Supplementary material for: Inhibition of Cpeb3 ribozyme elevates CPEB3 protein expression and polyadenylation of its target mRNAs and enhances object location memory
Source: eLife. 2024 Feb 6;13:e90116. doi: 10.7554/eLife.90116 (PMC10919898; doi:10.7554/eLife.90116)
Supplement: Figure 4—source data 2. [file elife-90116-fig4-data2.zip]

Archive with 17 entries (14 files):
- Fig.4 orignal images jpeg/
- Fig.4 orignal images jpeg/2019-02-12 PSD95.jpg
- __MACOSX/
- __MACOSX/Fig.4 orignal images jpeg/
- __MACOSX/Fig.4 orignal images jpeg/._2019-02-12 PSD95.jpg
- Fig.4 orignal images jpeg/2019-02-09 GluA1.jpg
- __MACOSX/Fig.4 orignal images jpeg/._2019-02-09 GluA1.jpg
- Fig.4 orignal images jpeg/2019-02-06_CPEB3.jpg
- __MACOSX/Fig.4 orignal images jpeg/._2019-02-06_CPEB3.jpg
- Fig.4 orignal images jpeg/2019-02-13 GAPDH.jpg
- __MACOSX/Fig.4 orignal images jpeg/._2019-02-13 GAPDH.jpg
- Fig.4 orignal images jpeg/2019-02-08 GluA2.jpg
- __MACOSX/Fig.4 orignal images jpeg/._2019-02-08 GluA2.jpg
- Fig.4 orignal images jpeg/2018-10-16_GAPDH.jpg
- __MACOSX/Fig.4 orignal images jpeg/._2018-10-16_GAPDH.jpg
- Fig.4 orignal images jpeg/2019-03-10 NR2B.jpg
- __MACOSX/Fig.4 orignal images jpeg/._2019-03-10 NR2B.jpg
