# Supplementary material for: Inhibition of Cpeb3 ribozyme elevates CPEB3 protein expression and polyadenylation of its target mRNAs and enhances object location memory
Source: eLife. 2024 Feb 6;13:e90116. doi: 10.7554/eLife.90116 (PMC10919898; doi:10.7554/eLife.90116)
Supplement: Figure 5—source data 1. [file elife-90116-fig5-data1.zip]

Archive with 7 entries (4 files):
- Fig. 5 source data/
- Fig. 5 source data/Fig.5 source data-2.pdf
- __MACOSX/
- __MACOSX/Fig. 5 source data/
- __MACOSX/Fig. 5 source data/._Fig.5 source data-2.pdf
- Fig. 5 source data/Fig.5 source data-1.xlsx
- __MACOSX/Fig. 5 source data/._Fig.5 source data-1.xlsx
