# Supplementary material for: Inhibition of Cpeb3 ribozyme elevates CPEB3 protein expression and polyadenylation of its target mRNAs and enhances object location memory
Source: eLife. 2024 Feb 6;13:e90116. doi: 10.7554/eLife.90116 (PMC10919898; doi:10.7554/eLife.90116)
Supplement: Figure 5—source data 2. [file elife-90116-fig5-data2.zip]

Archive with 21 entries (18 files):
- Fig.5 original images jpeg/
- Fig.5 original images jpeg/2018-09-13 CPEB3.jpg
- __MACOSX/
- __MACOSX/Fig.5 original images jpeg/
- __MACOSX/Fig.5 original images jpeg/._2018-09-13 CPEB3.jpg
- Fig.5 original images jpeg/2022-01-30 CPEB1.jpg
- __MACOSX/Fig.5 original images jpeg/._2022-01-30 CPEB1.jpg
- Fig.5 original images jpeg/2018-09-20 GAPDH.jpg
- __MACOSX/Fig.5 original images jpeg/._2018-09-20 GAPDH.jpg
- Fig.5 original images jpeg/2022-01-28 CPEB4.jpg
- __MACOSX/Fig.5 original images jpeg/._2022-01-28 CPEB4.jpg
- Fig.5 original images jpeg/2021-12-22 GluA1.jpg
- __MACOSX/Fig.5 original images jpeg/._2021-12-22 GluA1.jpg
- Fig.5 original images jpeg/2021-12-21 GluA2.jpg
- __MACOSX/Fig.5 original images jpeg/._2021-12-21 GluA2.jpg
- Fig.5 original images jpeg/2021-12-23 PSD95.jpg
- __MACOSX/Fig.5 original images jpeg/._2021-12-23 PSD95.jpg
- Fig.5 original images jpeg/2021-12-24 GAPDH.jpg
- __MACOSX/Fig.5 original images jpeg/._2021-12-24 GAPDH.jpg
- Fig.5 original images jpeg/2021-12-29 NR2B.jpg
- __MACOSX/Fig.5 original images jpeg/._2021-12-29 NR2B.jpg
