# Supplementary material for: Inhibition of Cpeb3 ribozyme elevates CPEB3 protein expression and polyadenylation of its target mRNAs and enhances object location memory
Source: eLife. 2024 Feb 6;13:e90116. doi: 10.7554/eLife.90116 (PMC10919898; doi:10.7554/eLife.90116)
Supplement: Figure 7—source data 2. [file elife-90116-fig7-data2.zip]

Archive with 27 entries (24 files):
- Fig.7 original images jpeg/
- Fig.7 original images jpeg/GAPDH Sp 2019-08-23.jpg
- __MACOSX/
- __MACOSX/Fig.7 original images jpeg/
- __MACOSX/Fig.7 original images jpeg/._GAPDH Sp 2019-08-23.jpg
- Fig.7 original images jpeg/PSD95 Sp 2019-08-19.jpg
- __MACOSX/Fig.7 original images jpeg/._PSD95 Sp 2019-08-19.jpg
- Fig.7 original images jpeg/NR2B Hp 2019-08-12.jpg
- __MACOSX/Fig.7 original images jpeg/._NR2B Hp 2019-08-12.jpg
- Fig.7 original images jpeg/CPEB3 Sp 2019-08-18.jpg
- __MACOSX/Fig.7 original images jpeg/._CPEB3 Sp 2019-08-18.jpg
- Fig.7 original images jpeg/GAPDH Hp 2019-08-11.jpg
- __MACOSX/Fig.7 original images jpeg/._GAPDH Hp 2019-08-11.jpg
- Fig.7 original images jpeg/PSD95 Hp 2019-08-10.jpg
- __MACOSX/Fig.7 original images jpeg/._PSD95 Hp 2019-08-10.jpg
- Fig.7 original images jpeg/GluA1 Hp 2019-08-09.jpg
- __MACOSX/Fig.7 original images jpeg/._GluA1 Hp 2019-08-09.jpg
- Fig.7 original images jpeg/GluA2 Sp 2019-08-20.jpg
- __MACOSX/Fig.7 original images jpeg/._GluA2 Sp 2019-08-20.jpg
- Fig.7 original images jpeg/Differential uptake, kinetics and mechanisms of intracellular trafficking of next-generation antisense oligonucleotides across human cancer cell lines SI.jpg
- __MACOSX/Fig.7 original images jpeg/._Differential uptake, kinetics and mechanisms of intracellular trafficking of next-generation antisense oligonucleotides across human cancer cell lines SI.jpg
- Fig.7 original images jpeg/CPEB3 Hp 2019-08-07.jpg
- __MACOSX/Fig.7 original images jpeg/._CPEB3 Hp 2019-08-07.jpg
- Fig.7 original images jpeg/NR2B Sp 2019-08-22.jpg
- __MACOSX/Fig.7 original images jpeg/._NR2B Sp 2019-08-22.jpg
- Fig.7 original images jpeg/GluA1 Sp 2019-08-21.jpg
- __MACOSX/Fig.7 original images jpeg/._GluA1 Sp 2019-08-21.jpg
